# Supplementary material for: The Impact of Microbial Composition on Postprandial Glycaemia and Lipidaemia: A Systematic Review of Current Evidence
Source: Nutrients. 2021 Oct 29;13(11):3887. doi: 10.3390/nu13113887 (PMC8625294; doi:10.3390/nu13113887)
Supplement: Supplementary file 1 [file nutrients-13-03887-s001.zip]

Archive with 1 entries (1 files):
- nutrients-1413346-Supplementary.pdf
